# Supplementary material for: Fabrication of Printable Colorimetric Food Sensor Based on Hydrogel for Low-Concentration Detection of Ammonia
Source: Biosensors (Basel). 2022 Dec 23;13(1):18. doi: 10.3390/bios13010018 (PMC9856113; doi:10.3390/bios13010018)
Supplement: Supplementary file 1 [file biosensors-13-00018-s001.zip]

Archive with 1 entries (1 files):
- biosensors-2086797-supplementary.pdf
